# Supplementary material for: ITO-Based Electrically Tunable Metasurface for Active Control of Light Transmission
Source: Nanomaterials (Basel). 2024 Oct 5;14(19):1606. doi: 10.3390/nano14191606 (PMC11479147; doi:10.3390/nano14191606)
Supplement: Supplementary file 1 [file nanomaterials-14-01606-s001.zip]

Archive with 1 entries (1 files):
- nanomaterials-3217347-supplementary.pdf
